# Supplementary material for: Long-Term Care Facilities and Nursing Homes during the First Wave of the COVID-19 Pandemic: A Scoping Review of the Perspectives of Professionals, Families and Residents
Source: Int J Environ Res Public Health. 2021 Sep 26;18(19):10099. doi: 10.3390/ijerph181910099 (PMC8508277; doi:10.3390/ijerph181910099)
Supplement: Supplementary file 1 [file ijerph-18-10099-s001.zip]

Archive with 1 entries (1 files):
- ijerph-1376208-supplementary.pdf
